# Supplementary material for: Genomics insights into a Mycobacterium pinnipedii isolate causing tuberculosis in a captive South American sea lion (Otaria flavescens) from Italy
Source: Front Microbiol. 2023 Dec 21;14:1303682. doi: 10.3389/fmicb.2023.1303682 (PMC10768177; doi:10.3389/fmicb.2023.1303682)
Supplement: Supplementary file 1 [file Table_1.XLSX]

## Sheet: Virulence genes
#FILE	Mycobacterium species	NUM_FOUND	PE18	PE19	PE35	PE5	PE_PGRS30	PPE25	PPE26	PPE27	PPE4	PPE41	PPE68	Rv1786	Rv1794	Rv2949c	Rv2951c	Rv2952	Rv2953	Rv2954c	Rv2955c	Rv2956	Rv2957	Rv2958c	Rv2959c	Rv2962c	ahpC	cpnT	cyp143	ddrA	ddrB	devR/dosR	devS	drrC	eccA1	eccA3	eccA5	eccB1	eccB3	eccB5	eccC3	eccC5	eccCa1	eccCb1	eccD1	eccD3	eccD5	eccE1	eccE3
Mycobacterium_tuberculosis_H37Rv.fasta		142	100	100	100	100	100	100	100	100	100	100	100	100	100	100	100	100	100	100	100	100	100	100	4 days, 4:00:00	4 days, 4:00:00	4 days, 4:00:00	4 days, 4:00:00	4 days, 4:00:00	4 days, 4:00:00	4 days, 4:00:00	4 days, 4:00:00	4 days, 4:00:00	4 days, 4:00:00	4 days, 4:00:00	4 days, 4:00:00	4 days, 4:00:00	4 days, 4:00:00	4 days, 4:00:00	4 days, 4:00:00	4 days, 4:00:00	4 days, 4:00:00	4 days, 4:00:00	4 days, 4:00:00	4 days, 4:00:00	4 days, 4:00:00	4 days, 4:00:00	4 days, 4:00:00	4 days, 4:00:00
95090-TBC-NEW.fasta		139	100	100	100	100	99.80	100	100	100	100	100	100	100	100	100	100	100	100	100	100	100	100	100	100	100	100	100	100	100	100	100	100	100	100	100	100	100	100	100	100	100	100	100	100	100	100	100	100
ERR552768.fasta	M. pinnipedii	133	100	100	100	100	.	.	100	.	100	100	100	100	100	100	100	100	100	100	100	100	100	100	100	100	100	100	100	100	100	100	100	100	100	100	100	100	100	100	100	100	100	100	100	100	100	100	100
ERR841383.fasta	M. pinnipedii	129	.	100	100	100	.	.	100	.	.	100	100	100	100	100	100	100	100	100	100	100	100	100	100	100	100	.	100	100	100	100	100	100	100	100	100	.	100	100	100	100	100	100	100	100	100	100	100
GCF_002982275.1_ASM298227.fasta	M. pinnipedii	130	100	100	99	100	99.80	.	100	.	100	100	100	100	100	100	100	100	100	100	100	100	.	100	100	100	100	100	100	100	100	100	100	100	100	96.26	100	100	100	100	100	100	100	100	100	100	100	100	100
GCF_003027795.2_ASM302779.fasta	M. pinnipedii	139	100	100	100	100	99.80	.	100	.	100	100	100	100	100	100	100	100	100	100	100	100	100	100	100	100	100	100	100	100	100	100	100	100	100	100	100	100	100	100	100	100	100	100	100	100	100	100	100
GCF_003027895.2_ASM302789.fasta	M. pinnipedii	138	100	100	100	100	.	.	100	.	100	100	100	100	100	100	100	100	100	100	100	100	100	100	100	100	100	100	100	100	100	100	100	100	100	100	100	100	100	100	100	100	100	100	100	100	100	100	100
SRR1239336.fasta	M. pinnipedii	135	100	100	100	100	.	100	100	100	100	100	100	100	100	100	100	100	100	100	100	100	100	100	100	100	100	100	100	100	100	100	100	100	100	100	100	100	100	100	100	100	100	100	100	100	100	100	100
SRR1239337.fasta	M. pinnipedii	134	100	100	100	100	.	100	100	100	100	100	100	100	100	100	100	100	100	100	100	100	.	100	100	100	100	100	100	100	100	100	100	100	100	100	100	100	100	100	100	100	100	100	100	100	100	100	100
SRR1239338.fasta	M. pinnipedii	131	100	100	.	100	99.80	100	100	100	100	100	.	100	100	100	100	100	100	100	100	100	100	100	100	100	100	100	100	100	100	100	100	100	100	100	100	100	100	100	.	100	100	.	100	100	100	100	100
SRR1239339.fasta	M. pinnipedii	134	100	100	100	100	.	100	100	.	100	100	100	100	100	100	100	100	100	100	100	100	.	100	100	100	100	100	100	100	100	100	100	100	100	100	100	100	100	100	100	100	100	100	100	100	100	100	100
ERR2659163.fasta	M. microti	120	100	100	.	100	.	100	100	100	100	100	.	100	100	100	100	100	100	100	100	.	100	100	100	100	100	100	100	100	100	100	.	100	.	100	100	.	100	100	.	100	.	.	100	100	100	100	100
ERR2659164.fasta	M. microti	118	100	100	.	100	.	.	100	.	100	100	.	100	100	100	100	100	100	100	100	100	100	.	100	100	100	100	100	100	100	100	100	100	.	100	100	.	100	100	100	100	.	.	100	100	100	100	100
ERR2659165.fasta	M. microti	98	100	.	.	100	.	.	100	.	.	100	.	100	100	100	100	100	100	100	.	100	100	100	100	100	100	100	.	100	100	100	100	100	.	100	100	.	100	100	100	.	.	.	100	100	100	100	100
ERR2659167.fasta	M. microti	118	100	100	.	100	.	.	100	.	100	100	.	100	100	100	100	100	100	100	100	100	100	100	100	100	100	100	100	100	100	100	100	100	.	100	100	.	100	100	100	100	.	.	100	100	100	100	100
ERR2659168.fasta	M. microti	122	100	100	.	100	.	.	100	.	100	100	.	100	100	100	100	100	100	100	100	100	100	100	100	100	100	100	100	100	100	100	100	100	.	100	100	.	100	100	100	100	.	.	100	100	100	100	100
ERR2659169.fasta	M. microti	117	100	100	.	100	.	.	100	.	100	100	.	100	100	100	100	100	100	100	100	100	100	100	100	100	100	100	100	100	100	100	100	100	.	100	100	.	100	100	100	100	.	.	100	.	100	100	100
ERR2659170.fasta	M. microti	121	100	100	.	100	.	.	100	.	100	100	.	100	100	100	100	100	100	100	100	100	100	100	100	100	100	100	100	100	100	100	100	100	.	100	100	.	100	100	100	100	.	.	100	100	100	100	100
ERR2659171.fasta	M. microti	125	100	100	.	100	99.80	100	100	100	100	100	.	100	100	100	100	100	100	100	100	100	100	100	100	100	100	100	100	100	100	100	100	100	.	100	100	.	100	100	100	100	.	.	100	100	100	100	100
ERR551111.fasta	M. microti	121	100	100	.	100	.	.	100	.	100	100	.	100	100	100	100	100	100	100	100	100	100	100	100	100	100	100	100	100	100	100	100	100	.	100	100	.	100	100	100	100	.	.	100	100	100	100	100
ERR027298.fasta	M. microti	121	100	100	.	100	.	.	100	.	.	100	.	100	100	100	100	100	100	100	100	100	100	100	100	100	100	87.56	100	100	100	100	100	100	.	100	100	.	100	100	100	100	.	.	100	100	100	100	100
[truncated: 95 more columns]

## Sheet: Mutations possibly AMR related
Mutation	Nucleotide change	Amino acid change	Resistance
iniA p.N88S	AAT -> AGT	N -> S	Unknown
iniA p.H481Q	CAT -> CAG	H -> Q	Unknown
rrs r.1249T>C	T -> C	RNA mutations	Unknown
idsA2 n.-122_-115delCGAATCAT	del -> CGAATCAT	Promoter mutations	Unknown
rpoB p.R849_R849delinsRED	CG------C -> CGCGAGGAC	R -> RED	Unknown
embC p.T270I	ACC -> ATC	T -> I	Unknown
gyrB p.A403S	GCG -> TCG	A -> S	Unknown
drrA p.H309D	CAC -> GAC	H -> D	Unknown
inhA p.P107S	CCG -> TCG	P -> S	Unknown
gyrA p.E21Q	GAG -> CAG	E -> Q	Unknown
gyrA p.S95T	AGC -> ACC	S -> T	Unknown
gyrA p.G668D	GGC -> GAC	G -> D	Unknown
ubiA p.E149D	GAA -> GAC	E -> D	Unknown
katG p.G19V	GGC -> GTC	G -> V	Unknown
katG p.R463L	CGG -> CTG	R -> L	Unknown
embB p.E378A	GAG -> GCG	E -> A	Unknown
eis p.S111F	TCC -> TTC	S -> F	Unknown
